# Supplementary material for: Evaluation of the Necessity of a Cleanup Step After Microwave-Assisted Extraction (MAE) of Aflatoxins in Pea Flour
Source: Molecules. 2026 Jun 10;31(12):2035. doi: 10.3390/molecules31122035 (PMC13304597; doi:10.3390/molecules31122035)
Supplement: Supplementary file 1 [file molecules-31-02035-s001.zip]

Archive with 1 entries (1 files):
- molecules-4252631-supplementary.pdf
